# Supplementary material for: Effects of Heavy Metals from Soil and Dust Source on DNA Damage of the Leymus chinensis Leaves in Coal-Mining Area in Northwest China
Source: PLoS One. 2016 Dec 9;11(12):e0166522. doi: 10.1371/journal.pone.0166522 (PMC5147816; doi:10.1371/journal.pone.0166522)
Supplement: S1 Table — (XLSX) [file pone.0166522.s005.xlsx]

## Sheet: 工作表1
TD%	Sample Points
	1#	2#	3#	4#	5#	6#	7#	8#
0-5	0.32	0.33	0.41	0.23	0.45	0.3	0.26	0.64
5-10	0.063	0.053	0.057	0.063	0.037	0.067	0.062	0.096
10-15	0.072	0.048	0.039	0.072	0.043	0.058	0.078	0.084
15-20	0.094	0.058	0.098	0.094	0.064	0.073	0.083	0.048
20-25	0.091	0.077	0.097	0.091	0.079	0.082	0.087	0.041
25-30	0.112	0.082	0.083	0.112	0.092	0.093	0.103	0.034
30-35	0.119	0.097	0.056	0.119	0.087	0.089	0.093	0.022
35-40	0.078	0.083	0.058	0.078	0.063	0.087	0.082	0.016
40-45	0.069	0.062	0.053	0.069	0.041	0.075	0.054	0.012
45-50	0.052	0.057	0.033	0.052	0.021	0.041	0.036	0.003
50-55	0.014	0.029	0.009	0.014	0.013	0.026	0.031	0.001
55-60	0.001	0.017	0.004	0.001	0.005	0.003	0.019	0.002
60-65	0	0.002	0.001	0	0.002	0.002	0.005	0.001
65-70	0.001	0.001	0	0.001	0.001	0.001	0.003	0
70-75	0.003	0.001	0.002	0.003	0.002	0.003	0.003	0
75-80	0.001	0.003	0	0.001	0	0	0.001	0
