# Supplementary material for: Effects of Heavy Metals from Soil and Dust Source on DNA Damage of the Leymus chinensis Leaves in Coal-Mining Area in Northwest China
Source: PLoS One. 2016 Dec 9;11(12):e0166522. doi: 10.1371/journal.pone.0166522 (PMC5147816; doi:10.1371/journal.pone.0166522)
Supplement: S2 Table — (XLSX) [file pone.0166522.s006.xlsx]

## Sheet: 工作表1
SP	CPb	IPb	CCd	ICd	CCr	ICr	CHg	IHg	CPIfoliar dust
1#	105.02±10.39	2.05	0.13±0.02	0.79	130.65±17.82	1.13	0.34±0.05	2.91	2.39
2#	100.24±11.67	1.99	0.11±0.02	0.55	105.21±11.43	0.82	0.41±0.08	3.19	2.54
3#	99.14±8.45	1.97	0.08±0.01	0.09	131.15±15.22	1.14	0.18±0.03	1.99	1.68
4#	173.14±15.33	2.78	0.09±0.02	0.26	80.56±6.89	0.43	0.42±0.08	3.22	2.57
5#	85.45±5.87	1.76	0.09±0.01	0.26	77.55±7.99	0.38	0.15±0.02	1.76	1.45
6#	90.78±8.45	1.84	0.08±0.02	0.09	83.12±6.54	0.48	0.18±0.01	1.98	1.6
7#	95.34±7.88	1.92	0.12±0.03	0.68	88.35±8.65	0.57	0.28±0.03	2.62	2.12
8#	36.09±4.55	0.51	0.05±0.01	-0.58	61.32±7.45	0.04	0.05±0.01	0.18	0.36
BC	16.86		0.05		39.78		0.03
