# Supplementary material for: Effects of Heavy Metals from Soil and Dust Source on DNA Damage of the Leymus chinensis Leaves in Coal-Mining Area in Northwest China
Source: PLoS One. 2016 Dec 9;11(12):e0166522. doi: 10.1371/journal.pone.0166522 (PMC5147816; doi:10.1371/journal.pone.0166522)
Supplement: S3 Table — (XLSX) [file pone.0166522.s007.xlsx]

## Sheet: 工作表1
SP	CPb	PPb	CCd	PCd	CCr	PCr	CHg	PHg	CPIsoil
1#	45.31±5.12	0.09	0.03±0.01	0.03	30.11±4.21	0.1	0.15±0.01	0.1	0.12
2#	34.33±3.42	0.07	0.02±0.01	0.02	23.34±2.44	0.08	0.15±0.01	0.1	0.11
3#	24.21±3.13	0.05	0.03±0.01	0.03	48.65±5.45	0.16	0.13±0.01	0.09	0.12
4#	27.11±4.21	0.05	0.01±0.01	0.01	39.12±6.76	0.13	0.09±0.01	0.06	0.1
5#	24.45±1.77	0.05	0.01±0.01	0.01	24.11±4.65	0.08	0.08±0.01	0.05	0.07
6#	29.43±2.23	0.06	0.02±0.01	0.02	49.88±7.65	0.16	0.11±0.01	0.07	0.12
7#	41.11±3.34	0.08	0.03±0.02	0.03	36.21±6.11	0.12	0.14±0.01	0.09	0.1
8#	24.43±1.22	0.05	0.01±0.01	0.01	8.16±3.54	0.03	0.01±0.01	0.01	0.04
GB	500		1		300		1.5
