# Supplementary material for: Effects of Heavy Metals from Soil and Dust Source on DNA Damage of the Leymus chinensis Leaves in Coal-Mining Area in Northwest China
Source: PLoS One. 2016 Dec 9;11(12):e0166522. doi: 10.1371/journal.pone.0166522 (PMC5147816; doi:10.1371/journal.pone.0166522)
Supplement: S4 Table — Not: 1#~7# are sample sites, located in the core mining area; 8# is the control site, away from the mining area. (XLSX) [file pone.0166522.s008.xlsx]

## Sheet: 工作表1
Sample sites	N	E	Description
1#	39°26′38′′	106°57′30′′	The area of natural recovery, more miscellaneous grass
2#	39°27′02′′	106°56′37′′	Artificial planting hippophaerhamnoides, more miscellaneous grass
3#	39°27′06′′	106°56′06′′	Dump, vegetation grew well, less miscellaneous grass
4#	39°30′08′′	106°53′47′′	West dump, good soil texture
5#	39°38′23′′	106°52′14′′	Southwest of the mine, no grazing utilization
6#	39°25′47′′	106°59′18′′	North of the mine, light grazing utilization
7#	39°24′27′′	106°58′51′′	North of the mine, light grazing
8#	39°03′39′′	106°53′03′′	Control point, flat terrain, no grazing
Not: 1#~7# are sample sites, located in the core mining area; 8# is the control site, away from the mining area.
