# Supplementary material for: Effects of Heavy Metals from Soil and Dust Source on DNA Damage of the Leymus chinensis Leaves in Coal-Mining Area in Northwest China
Source: PLoS One. 2016 Dec 9;11(12):e0166522. doi: 10.1371/journal.pone.0166522 (PMC5147816; doi:10.1371/journal.pone.0166522)
Supplement: S5 Table — (XLSX) [file pone.0166522.s009.xlsx]

## Sheet: 工作表1
IAQI	PM2.5 Concentration (μg/m3)	PM10 Concentration (μg/m3)
0	0	0
50	35	50
100	75	150
150	115	250
200	150	350
300	250	420
400	350	500
500	500	600
Not: The evaluation of AQI follow the Technical Regulation on Ambient Air Quality Index(HJ 633-2012).
